# Supplementary material for: Endogenous retroviruses and TDP-43 proteinopathy form a sustaining feedback driving intercellular spread of Drosophila neurodegeneration
Source: Nat Commun. 2023 Feb 21;14:966. doi: 10.1038/s41467-023-36649-z (PMC9944888; doi:10.1038/s41467-023-36649-z)
Supplement: Supplementary file 4 — Source Data [file 41467_2023_36649_MOESM4_ESM.xlsx]

## Sheet: Figure 1
All panels shown in Figure 1 are from Zeiss Airyscan *.CZI format and source files are available upon request.
Figure 1c. Cell counts with cytoplasmic pTDP-43 signals
		H2B-mCheery	HERV-K-H2B-mCherry				P value
	# of cells with cytoplasmic pTDP-43 signals	4	19			HERV-K-H2B-mCherry vs. H2B-mCherry	<0.0001
	# of cells without pTDP-43	69	12

## Sheet: Figure 2
All panels shown in Figure 2 are from Zeiss *.CZI format and source files are available upon request.
Figure 2j. Quantification of pTDP-43 spreading scores
Row # with pTDP-43 staining away from SPG border	hTDP-43WT-KI D7	hTDP-43WT-KI D15	SPGts in hTDP-43WT-KI D7	SPGts in hTDP-43WT-KI D15	SPGts>hTDP-43 in hTDP-43WT-KI D7	SPGts>hTDP-43 in hTDP-43WT-KI D15				P values
0	86	169	170	144	105	78			D7:WTKI vs. D7:SPGts>hTDP-43 in WTKI	<0.0001
1	0	0	1	0	17	33			D15:WTKI vs. D15:SPGts>hTDP-43 in WTKI	<0.0001
2	0	1	0	0	16	28			D7:SPGts in WTKI vs. D7:SPGts>hTDP-43 in WTKI	<0.0001
3	0	0	0	0	12	24			D15:SPGts in WTKI vs. D15:SPGts>hTDP-43 in WTKI	<0.0001
4	0	0	0	0	8	16			D7:SPGts>hTDP-43 in WTKI vs. D15:SPGts>hTDP-43 in WTKI	<0.0001
5	0	0	0	0	3	11
6	0	0	0	0	2	6
Figure 2k. Quantification of pTDP-43 impact scores
Percentage of neurons with pTDP-43 staining (%)
Sample #	hTDP-43WT-KI D7	hTDP-43WT-KI D15	SPGts in hTDP-43WT-KI D7	SPGts in hTDP-43WT-KI D15	SPGts>hTDP-43 in hTDP-43WT-KI D7	SPGts>hTDP-43 in hTDP-43WT-KI D15				P values
1	0	0	0.97	0	14.47	17.65			D7:WTKI vs. D7:SPGts>hTDP-43 in WTKI	0.0011
2	0	0	0	0	10.17	31.48			D15:WTKI vs. D15:SPGts>hTDP-43 in WTKI	<0.0001
3	0	0	0	0	14.86	35			D7:SPGts in WTKI vs. D7:SPGts>hTDP-43 in WTKI	<0.0001
4	0	0	0	0	12.12	12.77			D15:SPGts in WTKI vs. D15:SPGts>hTDP-43 in WTKI	<0.0001
5	0	0	0	0	7.59	14.04			D7:SPGts>hTDP-43 in WTKI vs. D15:SPGts>hTDP-43 in WTKI	<0.0001
6	0	0	0	0	11.39	17.65
7		1.12	0	0	13.64	29.63
8		0	0	0	10.26	20.34
9		0	0	0	11.54	28.3
10		0	0	0	13.24	18.92
11		0	0	0		26.92
12			0			28.13
13						56.45
14						17.14
Figure 2l. Quantification of neuronal cell numbers
Total neuronal # in selected quantitative area
Sample #	hTDP-43WT-KI D7	hTDP-43WT-KI D15	SPGts in hTDP-43WT-KI D7	SPGts in hTDP-43WT-KI D15	SPGts>hTDP-43 in hTDP-43WT-KI D7	SPGts>hTDP-43 in hTDP-43WT-KI D15				P values
1	88	104	103	72	76	34			D7:WTKI vs. D7:SPGts>hTDP-43 in WTKI	0.0004
2	98	83	74	87	59	54			D15:WTKI vs. D15:SPGts>hTDP-43 in WTKI	<0.0001
3	101	78	95	84	74	40			D7:SPGts in WTKI vs. D7:SPGts>hTDP-43 in WTKI	0.0002
4	85	108	111	72	66	47			D15:SPGts in WTKI vs. D15:SPGts>hTDP-43 in WTKI	<0.0001
5	129	86	81	79	79	57			D7:SPGts>hTDP-43 in WTKI vs. D15:SPGts>hTDP-43 in WTKI	0.0036
6	78	83	87	91	79	68
7		89	91	97	66	54
8		84	94	79	78	59
9		84	77	88	52	53
10		82	97	93	68	37
11		73	105			52
12			101			32
13						62
14						70

## Sheet: Figure 3
All panels shown in Figure 3 are from Zeiss *.CZI format and source files are available upon request.
Figure 3f. Quantification of percentage of SPG that exhibit TDP-43 proteinopathy
Percentage of SPG with pTDP-43 staining (%)
Sample #	SPGts>myr-RFP+mCD8-GFP D7	SPGts>myr-RFP+mCD8-GFP D15	SPGts>hTDP-43-RFP+mCD8-GFP D7	SPGts>hTDP-43-RFP+mCD8-GFP D15						P values
1	0	0	83.3333	100					D7:SPGts>myr-RFP+mCD8-GFP vs. D7:SPGts>hTDP-43-RFP+mCD8-GFP	<0.0001
2	0	0	92.8571	96.7742					D15:SPGts>myr-RFP+mCD8-GFP vs. D15:SPGts>hTDP-43-RFP+mCD8-GFP	<0.0001
3	0	0	100	100					D7:SPGts>hTDP-43-RFP+mCD8-GFP vs. D15:SPGts>hTDP-43-RFP+mCD8-GFP	0.0002
4	0	0	86.3636	100
5	0	0	100	100
6	0	0	87.5	100
7	0	0	95	100
8	0	0	95	93.75
9	0	0		100
10	0	0		100
11	0
12	0
Figure 3g. Quantification of pTDP-43 spreading scores of SPGts>myr-RFP+mCD8-GFP and SPGts>hTDP-43-RFP+mCD8-GFP groups
Row # with pTDP-43 staining away from SPG border	SPGts>myr-RFP+mCD8-GFP D7	SPGts>myr-RFP+mCD8-GFP D15	SPGts>hTDP-43-RFP+mCD8-GFP D7	SPGts>hTDP-43-RFP+mCD8-GFP D15
0	171	142	115	93
1	0	0	0	0
2	0	0	0	0
3	0	0	0	0
4	0	0	0	0
5	0	0	0	0
6	0	0	0	0
Figure 3h. Quantification of RFP-labeled protein spreading scores in SPGts>myr-RFP+mCD8-GFP and SPGts>hTDP-43-RFP+mCD8-GFP
Row # with RFP-labeled proteins away from SPG border	SPGts>myr-RFP+mCD8-GFP D7	SPGts>myr-RFP+mCD8-GFP D15	SPGts>hTDP-43-RFP+mCD8-GFP D7	SPGts>hTDP-43-RFP+mCD8-GFP D15
0	171	142	115	93
1	0	0	0	0
2	0	0	0	0
3	0	0	0	0
4	0	0	0	0
5	0	0	0	0
6	0	0	0	0
Figure 3i. Quantification of pTDP-43 impact scores of SPGts>myr-RFP+mCD8-GFP and SPGts>hTDP-43-RFP+mCD8-GFP
Percentage of neurons with pTDP-43 staining (%)
Sample #	SPGts>myr-RFP+mCD8-GFP D7	SPGts>myr-RFP+mCD8-GFP D15	SPGts>hTDP-43-RFP+mCD8-GFP D7	SPGts>hTDP-43-RFP+mCD8-GFP D15
1	0	0	0	0
2	0	0	0	0
3	0	0	0	0
4	0	0	0	0
5	0	0	0	0
6	0	0	0	0
7	0	0	0	0
8	0	0	0	0
9	0	0		0
10	0	0		0
11	0
12	0
Figure 3j. Quantification of RFP-labeled protein impact scores of SPGts>myr-RFP+mCD8-GFP and SPGts>hTDP-43-RFP+mCD8-GFP
Percentage of neurons with RFP-labeled proteins staining (%)
Sample #	SPGts>myr-RFP+mCD8-GFP D7	SPGts>myr-RFP+mCD8-GFP D15	SPGts>hTDP-43-RFP+mCD8-GFP D7	SPGts>hTDP-43-RFP+mCD8-GFP D15
1	0	0	0	0
2	0	0	0	0
3	0	0	0	0
4	0	0	0	0
5	0	0	0	0
6	0	0	0	0
7	0	0	0	0
8	0	0	0	0
9	0	0		0
10	0	0		0
11	0
12	0
Figure 3k. Quantification of neuronal cell number at selected section of SPGts>myr-RFP+mCD8-GFP and SPGts>hTDP-43-RFP+mCD8-GFP
Total neuronal # in selected quantitative area
Sample #	SPGts>myr-RFP+mCD8-GFP D7	SPGts>myr-RFP+mCD8-GFP D15	SPGts>hTDP-43-RFP+mCD8-GFP D7	SPGts>hTDP-43-RFP+mCD8-GFP D15						P values
1	83	95	66	50					D7:SPGts>myr-RFP+mCD8-GFP vs. D7:SPGts>hTDP-43-RFP+mCD8-GFP	<0.0001
2	88	90	78	48					D15:SPGts>myr-RFP+mCD8-GFP vs. D15:SPGts>hTDP-43-RFP+mCD8-GFP	<0.0001
3	94	103	61	47					D7:SPGts>hTDP-43-RFP+mCD8-GFP vs. D15:SPGts>hTDP-43-RFP+mCD8-GFP	0.0107
4	98	109	51	32
5	78	82	52	43
6	96	85	68	58
7	97	84	54	62
8	81	87	63	38
9	95	82		50
10	102	82		48
11	99
12	81

## Sheet: Figure 4
All panels shown in Figure 4 are from Zeiss *.CZI format and source files are available upon request.
Figure 4f. Quantification of pTDP-43 spreading scores of SPGts>hTDP-43+GFP-IR in human TDP-43WT-KI background and SPGts>hTDP-43+mdg4-IR in human TDP-43WT-KI background
Row # with pTDP-43 staining away from SPG border	GFP-IR D7	GFP-IR D15	mdg4-IR D7	mdg4-IR D15						P values
0	118	45	185	111					D7:GFP-IR vs. D15:GFP-IR	<0.0001
1	22	28	9	12					D7:GFP-IR vs. D7:mdg4-IR	0.0006
2	12	27	6	14					D15:GFP-IR vs. D15:mdg4-IR	<0.0001
3	15	19	8	7
4	10	11	5	6
5	4	11	2	3
6	2	6	0	1
Figure 4g. Quantification of pTDP-43 impact scores of SPGts>hTDP-43+GFP-IR in human TDP-43WT-KI background and SPGts>hTDP-43+mdg4-IR in human TDP-43WT-KI background
Percentage of neurons with pTDP-43 staining (%)
Sample #	GFP-IR D7	GFP-IR D15	mdg4-IR D7	mdg4-IR D15						P values
1	10.45	12.07	5.62	7.89					D7:GFP-IR vs. D15:GFP-IR	<0.0001
2	13.24	40	7.53	9.46					D7:GFP-IR vs. D7:mdg4-IR	0.0043
3	7.58	24.59	2.47	10.23					D15:GFP-IR vs. D15:mdg4-IR	<0.0001
4	26.15	23.08	5.41	8.97
5	12.5	34.04	4.49	8.82
6	10.39	37.5	2.38	4.23
7	8.97	26.53	2.08	22.09
8	10.17	32.61	1.15	7.69
9	8.62	30.77	4.94
10	6.76		1.1
11	18.52		2.02
12			3.19
Figure 4h. Quantification of neuronal cell number at selected sections of SPGts>hTDP-43+GFP-IR in human TDP-43WT-KI background and SPGts>hTDP-43+mdg4-IR in human TDP-43WT-KI background
Total neuronal # in selected quantitative area
Sample #	GFP-IR D7	GFP-IR D15	mdg4-IR D7	mdg4-IR D15
1	67	58	89	76						P values
2	68	55	93	74					D7:GFP-IR vs. D15:GFP-IR	0.005
3	66	61	81	88					D7:GFP-IR vs. D7:mdg4-IR	<0.0001
4	65	65	74	78					D15:GFP-IR vs. D15:mdg4-IR	<0.0001
5	64	47	89	68
6	77	56	84	71
7	78	49	96	86
8	59	46	87	91
9	58	52	81
10	74		91
11	54		99
12			94
Figure 4i. Quantification of pTDP-43 impact scores on glial cells of SPGts>hTDP-43+GFP-IR in human TDP-43WT-KI background and SPGts>hTDP-43+mdg4-IR in human TDP-43WT-KI background
Percentage of glia with pTDP-43 staining (%)
Sample #	GFP-IR D7	GFP-IR D15	mdg4-IR D7	mdg4-IR D15						P values
1	0	5.88	0	5					D7:GFP-IR vs. D15:GFP-IR	<0.0001
2	0	11.11	0	0					D15:GFP-IR vs. D15:mdg4-IR	0.0007
3	6.25	14.29	0	0
4	0	16.67	0	6.67
5	0	7.69	4.17	5
6	0	15.38	0	0
7	0	12.5	0	7.69
8	5.88	0	0	0
9	0		6.67
10	0		0
11	0		0
12			0

## Sheet: Figure 5
All panels shown in Figure 5 are from Zeiss Airyscan *.CZI format and source files are available upon request.
Figure 5c. Quantification of the % of S2 cells with cytoplasmic V5 translocation in co-culture
% of cells with cytoplasmic V5 translocation	20 hours	20 hours	24 hours	24 hours
Examined field#	TDP-43-V5+H2B-mCherry	TDP-43-V5+mdg4-H2B-mCherry	TDP-43-V5+H2B-mCherry	TDP-43-V5+mdg4-H2B-mCherry						P values
1	33.33	50	33.33	66.67					20hrs:hTDP-43-V5+H2B-mCherry vs. 20hrs:hTDP-43-V5+mdg4-H2B-mCherry	<0.0001
2	15.79	63.63	42.86	50					24hrs:hTDP-43-V5+H2B-mCherry vs. 24hrs:hTDP-43-V5+mdg4-H2B-mCherry	<0.0001
3	0	56.25	40	75					20hrs:hTDP-43-V5+H2B-mCherry vs. 24hrs:hTDP-43-V5+H2B-mCherry	0.0019
4	28.57	77.78	20	66.67
5	18.75	85.72	57.14	61.54
6	23.08	40	66.67	66.67
7	18.18	66.67	46.15	50
8	40	46.67	54.55	61.54
9	20	57.89	30.77	57.14
10	23.08	50	45.45	76.92
11	9.09	38.89	14.29	83.33
12	33.33	44.44	28.57	60
13	11.11	42.11		71.43
14	33.33	50		62.5
15	14.29	40		66.67
Figure 5d. Quantification of % of S2 cells with cytoplasmic V5 translocation in the transwell assays
% of cells with cytoplasmic V5 translocation	20 hours	20 hours	24 hours	24 hours
Examined field#	TDP-43-V5+H2B-mCherry	TDP-43-V5+mdg4-H2B-mCherry	TDP-43-V5+H2B-mCherry	TDP-43-V5+mdg4-H2B-mCherry						P values
1	20	100	60	50					20hrs:hTDP-43-V5+H2B-mCherry vs. 20hrs:hTDP-43-V5+mdg4-H2B-mCherry	0.0051
2	0	100	66.67	75					24hrs:hTDP-43-V5+H2B-mCherry vs. 24hrs:hTDP-43-V5+mdg4-H2B-mCherry	0.0252
3	50	71.43	75	75
4	60	44.44	0	100
5	50	50	20	50
6	33.33	36.36	0	100
7	0	100	20	50
8	0	100	33.33	100
9	50	22.22	20	66.67
10	40	66.67	20	60
11	20	60	60	37.5
12		71.43	75	50
13		70
14		21.43
15		43.48
16		71.43

## Sheet: Supplementary Figure 1
All panels shown in Supplementary Figure 1 are from Zeiss Airyscan *.CZI format and source files are available upon request.
Supplementary Figure 1b. Quantification of cytoplasmic STMN2 clusters in SH-SY5Y cells 2 days after transfection with H2B-mCherry or HERV-K-H2B-mCherry
		H2B-mCheery	HERV-K-H2B-mCherry						P value
	# of cells with cytoplasmic STMN2 clusters	135	20					HERV-K-H2B-mCherry vs. H2B-mCherry	<0.0001
	# of cells without cytoplasmic STMN2 clusters	17	36
Supplementary Figure 1c. Relative fold change of TDP-43 target, POLDIP3α, in SH-SY5Y cells
Replication #	H2B-mCherry D2	H2B-mCherry D3	HERV-K-H2B-mCherry D2	HERV-K-H2B-mCherry D3					P value
1	1	1.00994	0.674768	0.801628
2	1	1.23186	0.780708	0.532753				H2B-mCherry D2 vs. HERV-K-H2B-mCherry D2	0.0472
3	1	1.07495	0.549363	0.515652				H2B-mCherry D3 vs. HERV-K-H2B-mCherry D3	0.0082

## Sheet: Supplementary Figure 2
All panels shown in Supplementary Figure 2 are from Zeiss Airyscan *.CZI format and source files are available upon request.
Supplementary Figure 2d. Quantification of cytoplasmic TDP-43-V5 translocation in S2 cells co-transfected with hTDP-43-V5+H2B-mCherry or hTDP-43-V5+mdg4-H2B-mCherry 24 hours post transfection
% of cells with cytoplasmic V5 translocation
Examined field#	hTDP-43-V5+H2B-mCherry	hTDP-43-V5+mdg4-H2B-mCherry							P value
1	41.67	66.67						hTDP-43-V5+H2B-mCherry vs. hTDP-43-V5+mdg4-H2B-mCherry	<0.0001
2	26.32	55.17
3	42.11	62.5
4	50	80
5	22.73	52.17
6	20	55.88
7	33.33	76.19
8	25	68.42
9	52.63	50
10	32.36	52.08
11	51.67	66.67
12	26.32	65.17
13	32.11	82.5
14	50	60
15	22.73	72.17
16	30	55.88
17	33.33	79.19
18	25	68.42
19	52.63	55
20	42.36	62.08
Supplementary Figure 2e. Uncrop Western blot images
pTDP-43								BFP
Supplementary Figure 2f. Quantification of pTDP-43 levels in urea soluble fractions
Replication #	hTDP-43-V5+H2B-mCherry	hTDP-43-V5+mdg4-H2B-mCherry
1	1	5.84615							P value
2	1	4						hTDP-43-V5+H2B-mCherry vs. hTDP-43-V5+mdg4-H2B-mCherry	0.0058
3	1	3.76471

## Sheet: Supplementary Figure 3
Supplementary Figure 3a. Survival analyses for control TDP-43WT-KI, SPGts in TDP-43WT-KI, SPGts>hTDP-43 in TDP-43WT-KI and SPGts>hTDP-43-RFP in TDP-43WT-KI
	hTDP-43WT-KI	(n=101)	SPGts in hTDP-43WT-KI	(n=90)	SPGts>hTDP-43 in hTDP-43WT-KI	(n=90)	SPGts>hTDP-43-RFP in hTDP-43WT-KI	(n=98)
Examined Day	Survival Percentage	SEM	Survival Percentage	SEM	Survival Percentage	SEM	Survival Percentage	SEM		Log-rank test	P value
0	100		100		100		100			hTDP-43WT-KI vs. SPGts in hTDP-43WT-KI	0.152
7							91.1111	2.99977		hTDP-43WT-KI vs. SPGts>hTDP-43 in hTDP-43WT-KI	<0.0001
8					97.7778	1.55379				hTDP-43WT-KI vs. SPGts>hTDP-43-RFP in hTDP-43WT-KI	<0.0001
9							82.2222	4.03007		SPGts in hTDP-43WT-KI vs. SPGts>hTDP-43 in hTDP-43WT-KI	<0.0001
10					93.3333	2.62937				SPGts in hTDP-43WT-KI vs. SPGts>hTDP-43-RFP in hTDP-43WT-KI	<0.0001
11					92.2222	2.82309	75.5556	4.53004		SPGts>hTDP-43 in hTDP-43WT-KI vs. SPGts>hTDP-43-RFP in hTDP-43WT-KI	<0.0001
12					85.5556	3.70556
13							67.7778	4.92607
14	99.0099	0.985185			72.2222	4.72131				Gehan-Breslow-Wilcoxon
15							38.8889	5.13868		hTDP-43WT-KI vs. SPGts in hTDP-43WT-KI	0.0117
16					56.6667	5.2234	18.8889	4.12593		hTDP-43WT-KI vs. SPGts>hTDP-43 in hTDP-43WT-KI	<0.0001
17	98.0198	1.38628			54.4444	5.2496	0	0		hTDP-43WT-KI vs. SPGts>hTDP-43-RFP in hTDP-43WT-KI	<0.0001
18	95.0495	2.15843	97.9592	1.42827	45.5556	5.2496				SPGts in hTDP-43WT-KI vs. SPGts>hTDP-43 in hTDP-43WT-KI	<0.0001
20	92.0792	2.68723			44.4444	5.23783				SPGts in hTDP-43WT-KI vs. SPGts>hTDP-43-RFP in hTDP-43WT-KI	<0.0001
21	88.1188	3.21961	93.8776	2.42176	40	5.16398				SPGts>hTDP-43 in hTDP-43WT-KI vs. SPGts>hTDP-43-RFP in hTDP-43WT-KI	<0.0001
22					38.8889	5.13868
23	87.1287	3.3322			26.6667	4.66137
25	84.1584	3.63318	90.8163	2.91727	16.6667	3.92837
27	70.297	4.54682	89.7959	3.05775	11.1111	3.31269
28	69.3069	4.58931			2.22222	1.55379
29	52.4752	4.96909	77.551	4.21482
30					0	0
31	45.5446	4.95539	59.1837	4.96484
32			56.1224	5.01275
33	38.6139	4.84447	50	5.05076
34	37.6238	4.82037
35	27.7228	4.45408	39.7959	4.94446
37	20.7921	4.03806	22.449	4.21482
39	9.90099	2.97193	6.12245	2.42176
41	2.9703	1.68924	4.08163	1.99873
42			2.04082	1.42827
43	0	0	0	0

## Sheet: Supplementray Figure 4
All panels shown in Supplementary Figure 4 are from Zeiss *.CZI format and source files are available upon request.
Supplementary Figure 4b. Quantification of percentage of SPG with TDP-43 proteinopathy in SPGts>hTDP-43 in TDP-43WT-KI background
Percentage of SPG with pTDP-43 staining (%)									P value
Sample #	D7	D15						D7 vs. D15	<0.0001
1	58.82	91.67
2	30.77	94.74
3	39.39	96.43
4	57.14	88.64
5	53.13	96.15
6	54.29	91.3
7	75.76	97.67
8	85.71	98.18
9	77.78
10	74.07

## Sheet: Supplementary Figure 5
All panels shown in Supplementary Figure 5 are from Zeiss *.CZI format and source files are available upon request.
Supplementary Figure 5d. Quantification of pTDP-43 spreading scores of TDP-43WT-KI and SPGts>hTDP-43 in TDP-43WT-KI
Row # with pTDP-43 staining away from SPG border	hTDP-43WT-KI D15	SPGts>hTDP-43 in hTDP-43WT-KI D15
0	109	51								P values
1	1	16							hTDP-43WT-KI vs. SPGts>hTDP-43 in hTDP-43WT-KI	<0.0001
2	0	25
3	0	28
4	0	8
5	0	5
6	0	3
Supplementary Figure 5e. Quantification of pTDP-43 impact scores of TDP-43WT-KI and SPGts>hTDP-43 in TDP-43WT-KI
Percentage of neurons with pTDP-43 staining (%)
Sample #	hTDP-43WT-KI D15	SPGts>hTDP-43 in hTDP-43WT-KI D15								P values
1	0	34.33							hTDP-43WT-KI vs. SPGts>hTDP-43 in hTDP-43WT-KI	<0.0001
2	0	33.33
3	0	32.69
4	0	46.97
5	0	16.95
6	1.14	28.57
7	0	39.68
8		25.49

[truncated: 5 more sheets: Supplementary Figure 6, Supplementary Figure 7, Supplementary Figure 8, Supplementary Figure 9, Supplementary Figure 10]
